# Supplementary material for: Hierarchical optimization for the efficient parametrization of ODE models
Source: Bioinformatics. 2018 Jul 13;34(24):4266–73. doi: 10.1093/bioinformatics/bty514 (PMC6289139; doi:10.1093/bioinformatics/bty514)
Supplement: Supplementary Data [file bty514_supp.zip]

Archive with 3 entries (2 files):
- bty514-suppl_data/
- bty514-suppl_data/PESTO.zip
- bty514-suppl_data/bty514_Supplementary_Information.pdf
